# Supplementary material for: The Role of Standardized Phase Angle in the Assessment of Nutritional Status and Clinical Outcomes in Cancer Patients: A Systematic Review of the Literature
Source: Nutrients. 2022 Dec 22;15(1):50. doi: 10.3390/nu15010050 (PMC9824322; doi:10.3390/nu15010050)
Supplement: Supplementary file 1 [file nutrients-15-00050-s001.zip]

Archive with 1 entries (1 files):
- nutrients-2044012-supplementary.pdf
